# Supplementary material for: Loss of Pde1 function acts as an evolutionary gateway to penicillin resistance in Streptococcus pneumoniae
Source: Proc Natl Acad Sci U S A. 2023 Oct 5;120(41):e2308029120. doi: 10.1073/pnas.2308029120 (PMC10576035; doi:10.1073/pnas.2308029120)
Supplement: Supplementary file 2 — Dataset S01 (XLSX) [file pnas.2308029120.sd01.xlsx]

## Sheet: Dataset S1
Dataset S1 – SNP, indel and large deletion analysis for the low-level ampicillin resistance strains. SNP and indel analysis of the low-level ampicillin resistant mutants and the Δpde1, Δpde2 and Δpde1+2 strains used in this study. Note the lacR mutation is common to many strains and was considered a neutral mutation. Software and parameters used to generate this table are given in the supplementa…
Isolate Number	Strain Designation	Reference Position (Relative to D39 genome NC_008533)	Type	Length (bp)	Reference	Allele	Read Count	Coverage	Frequency (% reads)	Gene Name (Simplified)	Coding region change	Amino acid change	Overlapping annotations
1	Sp2167	2011888	Deletion	1	A	-	111	115	96.5217	pde1	YP_817417.1:c.146delT	YP_817417.1:p.Leu49fs	CDS: SPD_2032, Gene: SPD_2032, Misc. feature: Predicted signaling protein consisting of a modified GGDEF domain and a DHH domain [Signal transduction mechanisms]; Region:_COG3887
2	Sp2169	2010728	SNV	1	G	A	93	93	100	pde1	YP_817417.1:c.1306C>T	YP_817417.1:p.Gln436*	CDS: SPD_2032, Gene: SPD_2032, Misc. feature: Predicted signaling protein consisting of a modified GGDEF domain and a DHH domain [Signal transduction mechanisms]; Region:_COG3887, Misc. feature: DHH family; Region:_DHH; pfam01368
3	Sp2170	no variants detected
4	Sp2171	2010695	SNV	1	G	A	75	75	100	pde1	YP_817417.1:c.1339C>T	YP_817417.1:p.Gln447*	CDS: SPD_2032, Gene: SPD_2032, Misc. feature: Predicted signaling protein consisting of a modified GGDEF domain and a DHH domain [Signal transduction mechanisms]; Region:_COG3887, Misc. feature: DHH family; Region:_DHH; pfam01368
4	Sp2171	199473	SNV	1	G	A	68	68	100	rpsC	YP_815718.1:c.223G>A	YP_815718.1:p.Val75Ile	CDS: rpsC, Gene: rpsC, Misc. feature: 30S ribosomal protein S3; Reviewed; Region:_rpsC; PRK00310, Misc. feature: K homology RNA-binding (KH) domain of the prokaryotic 30S small ribosomal subunit protein S3. S3 is part of the head region of the 30S ribosomal subunit and is believed to interact with mRNA as it threads its way from the latch into the channel. The KH...; Region: 30S_S3_KH; cd02412
5	Sp2172	723341	SNV	1	G	T	85	85	100	-
5	Sp2172	188361	SNV	1	G	A	120	121	99.1736	SPD_0185	YP_815704.1:c.632G>A	YP_815704.1:p.Gly211Asp	CDS: SPD_0185, Gene: SPD_0185, Misc. feature: Phosphatidylserine/phosphatidylglycerophosphate/car diolipin synthases and related enzymes [Lipid metabolism]; Region:_Cls; COG1502, Misc. feature: Putative catalytic domain,_repeat 1,_of Streptococcus mutans uncharacterized protein SMU_988 and similar proteins; Region:_PLDc_SMU_988_like_1; cd09154
6	Sp2173	1980549	SNV	1	G	A	163	165	98.7879	dltA	YP_817391.1:c.970C>T	YP_817391.1:p.Arg324Cys	CDS: dltA, Gene: dltA, Misc. feature: D-alanine--poly(phosphoribitol) ligase subunit 1; Provisional; Region:_PRK04813, Misc. feature: D-alanine:D-alanyl carrier protein ligase (DltA); Region:_DltA; cd05945
6	Sp2173	782076	SNV	1	G	A	102	102	100	lacR1	YP_816256.1:c.160G>A	YP_816256.1:p.Gly54Ser	CDS: lacR1, Gene: lacR1, Misc. feature: Transcriptional regulators of sugar metabolism [Transcription / Carbohydrate transport and metabolism]; Region:_GlpR; COG1349, Misc. feature: DeoR-like helix-turn-helix domain; Region: HTH_DeoR; cl17531	SNV – 1622592 (SPD_1607)- Ala302Glu
6	Sp2173	199473	SNV	1	G	A	149	149	100	rpsC	YP_815718.1:c.223G>A	YP_815718.1:p.Val75Ile	CDS: rpsC, Gene: rpsC, Misc. feature: 30S ribosomal protein S3; Reviewed; Region:_rpsC; PRK00310, Misc. feature: K homology RNA-binding (KH) domain of the prokaryotic 30S small ribosomal subunit protein S3. S3 is part of the head region of the 30S ribosomal subunit and is believed to interact with mRNA as it threads its way from the latch into the channel. The KH...; Region: 30S_S3_KH; cd02412
7	Sp2174	782076	SNV	1	G	A	52	52	100	lacR1	YP_816256.1:c.160G>A	YP_816256.1:p.Gly54Ser	CDS: lacR1, Gene: lacR1, Misc. feature: Transcriptional regulators of sugar metabolism [Transcription / Carbohydrate transport and metabolism]; Region:_GlpR; COG1349, Misc. feature: DeoR-like helix-turn-helix domain; Region: HTH_DeoR; cl17531
8	Sp2175	2011001	SNV	1	G	A	69	77	89.6104	pde1	YP_817417.1:c.1033C>T	YP_817417.1:p.His345Tyr	CDS: SPD_2032, Gene: SPD_2032, Misc. feature: Predicted signaling protein consisting of a modified GGDEF domain and a DHH domain [Signal transduction mechanisms]; Region:_COG3887, Misc. feature: DHH family; Region:_DHH; pfam01368
9	Sp2176	2011743	Insertion	1	-	A	66	69	95.6522	pde1	YP_817417.1:c.291_292insT	YP_817417.1:p.Glu98fs	CDS: SPD_2032, Gene: SPD_2032, Misc. feature: Predicted signaling protein consisting of a modified GGDEF domain and a DHH domain [Signal transduction mechanisms]; Region:_COG3887
10	Sp3081	no variants detected
11	Sp3082	2011888	Deletion	1	A	-	54	54	100	pde1	YP_817417.1:c.146delT	YP_817417.1:p.Leu49fs	CDS: SPD_2032, Gene: SPD_2032, Misc. feature: Predicted signaling protein consisting of a modified GGDEF domain and a DHH domain [Signal transduction mechanisms]; Region:_COG3887
11	Sp3082	564395	SNV	1	A	T	40	44	90.9091	SPD_0522	YP_816053.1:c.386T>A	YP_816053.1:p.Val129Glu	CDS: SPD_0552, Gene: SPD_0552, Misc. feature: hypothetical protein
11	Sp3082	615666	SNV	1	T	C	38	38	100	SPD_0590	YP_816089.1:c.5T>C	YP_816089.1:p.Val2Ala	CDS: SPD_0590, Gene: SPD_0590, Misc. feature: identified by match to protein family HMM PF00581
12	Sp3083	no variants detected
13	Sp3084	2011814	SNV	1	C	A	66	66	100	pde1	YP_817417.1:c.220G>T	YP_817417.1:p.Glu74*	CDS: SPD_2032, Gene: SPD_2032, Misc. feature: Predicted signaling protein consisting of a modified GGDEF domain and a DHH domain [Signal transduction mechanisms]; Region:_COG3887
14	Sp4131	2011696	Deletion	13	CCATCTTCCTTGG	-	66	68	97.0588	pde1	YP_817417.1:c.326_338delCCAAGGAAGATGG	YP_817417.1:p.Thr109fs	CDS: SPD_2032, Gene: SPD_2032, Misc. feature: Predicted signaling protein consisting of a modified GGDEF domain and a DHH domain [Signal transduction mechanisms]; Region:_COG3887
15	Sp4132	782076	SNV	1	G	A	71	71	100	lacR1	YP_816256.1:c.160G>A	YP_816256.1:p.Gly54Ser	CDS: lacR1, Gene: lacR1, Misc. feature: Transcriptional regulators of sugar metabolism [Transcription / Carbohydrate transport and metabolism]; Region:_GlpR; COG1349, Misc. feature: DeoR-like helix-turn-helix domain; Region: HTH_DeoR; cl17531
15	Sp4132	564362 - 564554	large deletion	192	-	-	-	-	-	SPD_0522	SPD_0552 – deletion of a 192 bp section of the ORF 235-427	YP_816053.1:p.Val78fs	CDS: SPD_0552, Gene: SPD_0552, Misc. feature: hypothetical protein
16	Sp4133	no variants detected
17	Sp4134	782076	SNV	1	G	A	62	62	100	lacR1	YP_816256.1:c.160G>A	YP_816256.1:p.Gly54Ser	CDS: lacR1, Gene: lacR1, Misc. feature: Transcriptional regulators of sugar metabolism [Transcription / Carbohydrate transport and metabolism]; Region:_GlpR; COG1349, Misc. feature: DeoR-like helix-turn-helix domain; Region: HTH_DeoR; cl17531
18	Sp4136	782076	SNV	1	G	A	60	60	100	lacR1	YP_816256.1:c.160G>A	YP_816256.1:p.Gly54Ser	CDS: lacR1, Gene: lacR1, Misc. feature: Transcriptional regulators of sugar metabolism [Transcription / Carbohydrate transport and metabolism]; Region:_GlpR; COG1349, Misc. feature: DeoR-like helix-turn-helix domain; Region: HTH_DeoR; cl17531
18	Sp4136	1834485 - 1834529	large deletion	44	-	-	-	-	-	SPD_1849	SPD_1849 – deletion of a 44 bp section of the ORF 448-492	YP_817256.1:p. Glu150fs	CDS: SPD_1849, SPD_1849, Misc. feature: identified by match to protein family HMM PF01424
19	Sp4137	no variants detected
20	Sp4138	no variants detected
-	delta-pde1	2010207 - 2011965	large deletion	1758	-	-	-	-	-	pde1	pde1 - deletion of a 1,758 bp section of the ORF 69-1827	-	CDS: SPD_2032, Gene: SPD_2032, Misc. feature: Predicted signaling protein consisting of a modified GGDEF domain and a DHH domain [Signal transduction mechanisms]; Region:_COG3887
-	delta-pde1	no variants detected
-	delta-pde2	no variants detected
-	delta-pde2	1183195 - 1183968	large deletion	773	-	-	-	-	-	pde2	pde2 – deletion of a 773 bp section of the ORF 85-858	-	CDS: SPD_1153, Gene: SPD_1153, Misc feature: identified by match to protein family HMM PF01368; match to protein family HMM PF02272
-	delta-pde1 and delta-pde2	no variants detected
-	delta-pde1 and delta-pde2	2010207 - 2011965	large deletion	1758	-	-	-	-	-	pde1	pde1 - deletion of a 1,758 bp section of the ORF 69-1827	-	CDS: SPD_2032, Gene: SPD_2032, Misc. feature: Predicted signaling protein consisting of a modified GGDEF domain and a DHH domain [Signal transduction mechanisms]; Region:_COG3887
-	delta-pde1 and delta-pde2	1183195 - 1183968	large deletion	773	-	-	-	-	-	pde2	pde2 – deletion of a 773 bp section of the ORF 85-858	-	CDS: SPD_1153, Gene: SPD_1153, Misc feature: identified by match to protein family HMM PF01368; match to protein family HMM PF02272
